# Supplementary material for: Optimization of environmental DNA-based methods: a case study for detecting brook trout (Salvelinus fontinalis)
Source: PeerJ. 2026 Feb 11;14:e20347. doi: 10.7717/peerj.20347 (PMC12906266; doi:10.7717/peerj.20347)
Supplement: Supplemental Information 2 — Raw data with dilution factor applied to facilitate comparison between BT and NW kits. [file peerj-14-20347-s002.csv]

KitID	SampleID	ZoneID	TechnicalReplicate	Copies/uL	MeanCopies/uL	SD
BT	Q1	1	1	46.05776	45.78728	1.18
BT	Q1	1	2	46.81066	45.78728	1.18
BT	Q1	1	3	44.49341	45.78728	1.18
BT	Q2	2	1	20.22164	20.83503	1.71
BT	Q2	2	2	19.52025	20.83503	1.71
BT	Q2	2	3	22.76322	20.83503	1.71
BT	Q3	3	1	20.57217	19.50603	3.10
BT	Q3	3	2	16.01529	19.50603	3.10
BT	Q3	3	3	21.93063	19.50603	3.10
BT	Q4	4	1	130.16137	131.46858	5.10
BT	Q4	4	2	137.09373	131.46858	5.10
BT	Q4	4	3	127.15065	131.46858	5.10
BT	Q5	5	1	48.96907	51.94945	2.58
BT	Q5	5	2	53.57291	51.94945	2.58
BT	Q5	5	3	53.30638	51.94945	2.58
BT	Q6	6	1	82.30271	84.81799	3.22
BT	Q6	6	2	83.70604	84.81799	3.22
BT	Q6	6	3	88.44522	84.81799	3.22
BT	Q7	7	1	8.92880	11.40411	2.36
BT	Q7	7	2	13.63238	11.40411	2.36
BT	Q7	7	3	11.65115	11.40411	2.36
BT	Q8	8	1	10.27927	13.22622	3.18
BT	Q8	8	2	16.59624	13.22622	3.18
BT	Q8	8	3	12.80314	13.22622	3.18
BT	Q9	9	1	2.24795	1.67743	0.57
BT	Q9	9	2	1.11640	1.67743	0.57
BT	Q9	9	3	1.66795	1.67743	0.57
BT	Q10	10	1	0.00000	0.00000	NA
BT	Q10	10	2	0.00000	0.00000	NA
BT	Q10	10	3	0.00000	0.00000	NA
BT	Q11	EB	1	0.00000	0.53096	0.92
BT	Q11	EB	2	1.59288	0.53096	0.92
BT	Q11	EB	3	0.00000	0.53096	0.92
NW	W1	1	1	27.25292	23.85605	3.29
NW	W1	1	2	23.62918	23.85605	3.29
NW	W1	1	3	20.68605	23.85605	3.29
NW	W2	2	1	14.10917	14.31549	0.71
NW	W2	2	2	15.10139	14.31549	0.71
NW	W2	2	3	13.73590	14.31549	0.71
NW	W3	3	1	21.22166	19.41277	1.57
NW	W3	3	2	18.65105	19.41277	1.57
NW	W3	3	3	18.36560	19.41277	1.57
NW	W4	4	1	61.79647	60.65966	2.90
NW	W4	4	2	62.81800	60.65966	2.90
NW	W4	4	3	57.36451	60.65966	2.90
NW	W5	5	1	8.36264	7.04625	1.36
NW	W5	5	2	5.64809	7.04625	1.36
NW	W5	5	3	7.12802	7.04625	1.36
NW	W6	6	1	32.21704	34.52897	2.16
NW	W6	6	2	36.50736	34.52897	2.16
NW	W6	6	3	34.86250	34.52897	2.16
NW	W7	7	1	0.00000	0.31974	0.28
NW	W7	7	2	0.44627	0.31974	0.28
NW	W7	7	3	0.51295	0.31974	0.28
NW	W8	8	1	3.71244	3.59688	0.16
NW	W8	8	2	3.48132	3.59688	0.16
NW	W8	8	3	NA	NA	NA
NW	W9	9	1	0.00000	0.00000	NA
NW	W9	9	2	0.00000	0.00000	NA
NW	W9	9	3	0.00000	0.00000	NA
NW	W10	10	1	0.00000	0.00000	NA
NW	W10	10	2	0.00000	0.00000	NA
NW	W10	10	3	0.00000	0.00000	NA
NW	W11	EB	1	0.00000	0.12153	0.21
NW	W11	EB	2	0.00000	0.12153	0.21
NW	W11	EB	3	0.36460	0.12153	0.21
