# Supplementary material for: Optimization of environmental DNA-based methods: a case study for detecting brook trout (Salvelinus fontinalis)
Source: PeerJ. 2026 Feb 11;14:e20347. doi: 10.7717/peerj.20347 (PMC12906266; doi:10.7717/peerj.20347)
Supplement: Supplemental Information 3 — Raw data with dilution factor applied to facilitate comparison between BT and NW kits. [file peerj-14-20347-s003.csv]

KitID	SampleID	ZoneID	ReadsS.fontinalis
BT	Q1	1	73830
BT	Q2	2	112852
BT	Q3	3	253512
BT	Q4	4	201418
BT	Q5	5	428344
BT	Q6	6	398632
BT	Q7	7	107208
BT	Q8	8	52270
BT	Q9	9	8800
BT	Q10	10	102
BT	Q11	EB	156
NW	W1	1	68253
NW	W2	2	188035
NW	W3	3	105920
NW	W4	4	77890
NW	W5	5	60422
NW	W6	6	167822
NW	W7	7	23967
NW	W8	8	19095
NW	W9	9	3394
NW	W10	10	304
NW	W11	EB	215
