# Supplementary material for: Optimization of environmental DNA-based methods: a case study for detecting brook trout (Salvelinus fontinalis)
Source: PeerJ. 2026 Feb 11;14:e20347. doi: 10.7717/peerj.20347 (PMC12906266; doi:10.7717/peerj.20347)
Supplement: Supplemental Information 4 — Raw data with dilution factor applied to facilitate comparison between BT and NW kits. [file peerj-14-20347-s004.csv]

KitID	SampleID	ZoneID	ReadsS.fontinalis
BT	Q1	1	28534
BT	Q2	2	43760
BT	Q3	3	97180
BT	Q4	4	85038
BT	Q5	5	159630
BT	Q6	6	151536
BT	Q7	7	42274
BT	Q8	8	19246
BT	Q9	9	3680
BT	Q10	10	48
BT	Q11	EB	44
NW	W1	1	25309
NW	W2	2	67382
NW	W3	3	37583
NW	W4	4	31751
NW	W5	5	23522
NW	W6	6	60058
NW	W7	7	7958
NW	W8	8	7030
NW	W9	9	1417
NW	W10	10	119
NW	W11	EB	78
