# Supplementary material for: Optimization of environmental DNA-based methods: a case study for detecting brook trout (Salvelinus fontinalis)
Source: PeerJ. 2026 Feb 11;14:e20347. doi: 10.7717/peerj.20347 (PMC12906266; doi:10.7717/peerj.20347)
Supplement: Supplemental Information 5 — Raw data with dilution factor applied to facilitate comparison between BT and NW kits. [file peerj-14-20347-s005.csv]

KitID	SampleID	ZoneID	TechnicalReplicate	Copies/uL	MeanCopies/uL	SD
BT	Q1	1	1	20.50981	41.93113708	20.0
BT	Q1	1	2	45.08064	41.93113708	20.0
BT	Q1	1	3	60.20296	41.93113708	20.0
BT	Q2	2	1	99.42330	104.61215210	25.0
BT	Q2	2	2	82.65388	104.61215210	25.0
BT	Q2	2	3	131.75926	104.61215210	25.0
BT	Q3	3	1	NA	27.83796692	9.1
BT	Q3	3	2	21.37665	27.83796692	9.1
BT	Q3	3	3	34.29928	27.83796692	9.1
BT	Q4	4	1	NA	NA	NA
BT	Q4	4	2	NA	NA	NA
BT	Q4	4	3	NA	NA	NA
BT	Q5	5	1	166.98392	176.16993713	25.3
BT	Q5	5	2	204.73273	176.16993713	25.3
BT	Q5	5	3	156.79318	176.16993713	25.3
BT	Q6	6	1	185.98297	129.37113953	49.1
BT	Q6	6	2	104.26015	129.37113953	49.1
BT	Q6	6	3	97.87029	129.37113953	49.1
BT	Q7	7	1	43.45594	39.35348892	18.6
BT	Q7	7	2	55.59319	39.35348892	18.6
BT	Q7	7	3	19.01133	39.35348892	18.6
BT	Q8	8	1	14.68352	14.68351936	NA
BT	Q8	8	2	NA	14.68351936	NA
BT	Q8	8	3	NA	14.68351936	NA
BT	Q9	9	1	NA	NA	NA
BT	Q9	9	2	NA	NA	NA
BT	Q9	9	3	NA	NA	NA
BT	Q10	10	1	NA	NA	NA
BT	Q10	10	2	NA	NA	NA
BT	Q10	10	3	NA	NA	NA
BT	Q11	EB	1	NA	NA	NA
BT	Q11	EB	2	NA	NA	NA
BT	Q11	EB	3	NA	NA	NA
NW	W1	1	1	127.56252	112.27044678	23.7
NW	W1	1	2	124.27220	112.27044678	23.7
NW	W1	1	3	84.97662	112.27044678	23.7
NW	W2	2	1	52.33213	49.16388321	22.2
NW	W2	2	2	69.64824	49.16388321	22.2
NW	W2	2	3	25.51128	49.16388321	22.2
NW	W3	3	1	94.55125	87.67006683	6.0
NW	W3	3	2	84.13999	87.67006683	6.0
NW	W3	3	3	84.31895	87.67006683	6.0
NW	W4	4	1	NA	NA	NA
NW	W4	4	2	NA	NA	NA
NW	W4	4	3	NA	NA	NA
NW	W5	5	1	38.15057	48.73383713	15.0
NW	W5	5	2	65.85155	48.73383713	15.0
NW	W5	5	3	42.19939	48.73383713	15.0
NW	W6	6	1	204.37477	179.95527649	22.2
NW	W6	6	2	174.40596	179.95527649	22.2
NW	W6	6	3	161.08513	179.95527649	22.2
NW	W7	7	1	13.47287	14.15750504	1.0
NW	W7	7	2	14.84214	14.15750504	1.0
NW	W7	7	3	NA	14.15750504	1.0
NW	W8	8	1	24.54896	22.60970879	7.4
NW	W8	8	2	28.80769	22.60970879	7.4
NW	W8	8	3	14.47248	22.60970879	7.4
NW	W9	9	1	NA	NA	NA
NW	W9	9	2	NA	NA	NA
NW	W9	9	3	NA	NA	NA
NW	W10	10	1	NA	NA	NA
NW	W10	10	2	NA	NA	NA
NW	W10	10	3	NA	NA	NA
NW	W11	EB	1	NA	NA	NA
NW	W11	EB	2	NA	NA	NA
NW	W11	EB	3	NA	NA	NA
