# Supplementary material for: Optimization of environmental DNA-based methods: a case study for detecting brook trout (Salvelinus fontinalis)
Source: PeerJ. 2026 Feb 11;14:e20347. doi: 10.7717/peerj.20347 (PMC12906266; doi:10.7717/peerj.20347)
Supplement: Supplemental Information 6 — Raw data with dilution factor applied to facilitate comparison between BT and NW kits. [file peerj-14-20347-s006.csv]

KitID	SampleID	ZoneID	TechnicalReplicate	Conc.ng/uL	MeanConc	SD
BT	Q1	1	1	2.50	2.02	0.53
BT	Q1	1	2	2.12	2.02	0.53
BT	Q1	1	3	1.45	2.02	0.53
BT	Q2	2	1	1.49	1.47	0.04
BT	Q2	2	2	1.44	1.47	0.04
BT	Q2	2	3	<LOQ	1.47	0.04
BT	Q3	3	1	1.56	1.47	0.12
BT	Q3	3	2	1.39	1.47	0.12
BT	Q3	3	3	<LOQ	1.47	0.12
BT	Q4	4	1	6.06	5.71	0.36
BT	Q4	4	2	5.74	5.71	0.36
BT	Q4	4	3	5.34	5.71	0.36
BT	Q5	5	1	3.90	3.30	0.62
BT	Q5	5	2	3.34	3.30	0.62
BT	Q5	5	3	2.66	3.30	0.62
BT	Q6	6	1	1.47	1.47	NA
BT	Q6	6	2	<LOQ	1.47	NA
BT	Q6	6	3	<LOQ	1.47	NA
BT	Q7	7	1	2.26	1.99	0.38
BT	Q7	7	2	1.72	1.99	0.38
BT	Q7	7	3	<LOQ	1.99	0.38
BT	Q8	8	1	2.48	2.24	0.34
BT	Q8	8	2	2.00	2.24	0.34
BT	Q8	8	3	<LOQ	2.24	0.34
BT	Q9	9	1	0.83	0.81	0.01
BT	Q9	9	2	0.81	0.81	0.01
BT	Q9	9	3	0.81	0.81	0.01
BT	Q10	10	1	2.56	2.06	0.65
BT	Q10	10	2	2.30	2.06	0.65
BT	Q10	10	3	1.33	2.06	0.65
BT	Q11	EB	1	<LOQ	<LOQ	NA
BT	Q11	EB	2	<LOQ	<LOQ	NA
BT	Q11	EB	3	<LOQ	<LOQ	NA
NW	W1	1	1	2.67	2.28	0.39
NW	W1	1	2	2.29	2.28	0.39
NW	W1	1	3	1.89	2.28	0.39
NW	W2	2	1	1.39	1.16	0.33
NW	W2	2	2	0.93	1.16	0.33
NW	W2	2	3	<LOQ	1.16	0.33
NW	W3	3	1	1.91	1.40	0.48
NW	W3	3	2	1.35	1.40	0.48
NW	W3	3	3	0.95	1.40	0.48
NW	W4	4	1	4.33	3.12	1.08
NW	W4	4	2	2.81	3.12	1.08
NW	W4	4	3	2.23	3.12	1.08
NW	W5	5	1	1.49	1.23	0.37
NW	W5	5	2	0.96	1.23	0.37
NW	W5	5	3	<LOQ	1.23	0.37
NW	W6	6	1	1.54	1.42	0.16
NW	W6	6	2	1.48	1.42	0.16
NW	W6	6	3	1.23	1.42	0.16
NW	W7	7	1	0.65	0.65	0.00
NW	W7	7	2	0.65	0.65	0.00
NW	W7	7	3	0.65	0.65	0.00
NW	W8	8	1	1.65	1.37	0.36
NW	W8	8	2	1.50	1.37	0.36
NW	W8	8	3	0.97	1.37	0.36
NW	W9	9	1	0.44	0.45	0.00
NW	W9	9	2	0.45	0.45	0.00
NW	W9	9	3	0.45	0.45	0.00
NW	W10	10	1	2.84	2.50	0.39
NW	W10	10	2	2.58	2.50	0.39
NW	W10	10	3	2.07	2.50	0.39
NW	W11	EB	1	<LOQ	<LOQ	NA
NW	W11	EB	2	<LOQ	<LOQ	NA
NW	W11	EB	3	<LOQ	<LOQ	NA
